# Supplementary material for: Enantioenriched Positive Allosteric Modulators Display Distinct Pharmacology at the Dopamine D1 Receptor
Source: Molecules. 2021 Jun 22;26(13):3799. doi: 10.3390/molecules26133799 (PMC8270344; doi:10.3390/molecules26133799)
Supplement: Supplementary file 1 [file molecules-26-03799-s001.zip]

Archive with 1 entries (1 files):
- molecules-1254912-supplementary.pdf
